# Supplementary material for: Mesosphere of Carbon-Shelled Copper Nanoparticles with High Conductivity and Thermal Stability via Direct Carbonization of Polymer Soft Templates
Source: Materials (Basel). 2022 Oct 27;15(21):7536. doi: 10.3390/ma15217536 (PMC9654284; doi:10.3390/ma15217536)
Supplement: Supplementary file 1 [file materials-15-07536-s001.zip]

Archive with 1 entries (1 files):
- materials-1855911-supplementary.pdf
